# Supplementary material for: Independent and Combined Effects of Prenatal Alcohol Exposure and Prenatal Stress on Fetal HPA Axis Development
Source: Int J Mol Sci. 2024 Feb 26;25(5):2690. doi: 10.3390/ijms25052690 (PMC10932119; doi:10.3390/ijms25052690)
Supplement: Supplementary file 1 [file ijms-25-02690-s001.zip]

Archive with 1 entries (1 files):
- ijms-2856010-supplementary.pdf
